# Supplementary material for: JUCars-2024: A dataset of used car listings in Jordan
Source: Data Brief. 2026 Mar 16;66:112682. doi: 10.1016/j.dib.2026.112682 (PMC13019964; doi:10.1016/j.dib.2026.112682)
Supplement: Supplementary file 1 [file mmc1.zip]

Archive with 1 entries (1 files):
- Data Dictionary for JUCars Dataset_V3.csv
