# Supplementary material for: JUCars-2024: A dataset of used car listings in Jordan
Source: Data Brief. 2026 Mar 16;66:112682. doi: 10.1016/j.dib.2026.112682 (PMC13019964; doi:10.1016/j.dib.2026.112682)
Supplement: Supplementary file 1 [file mmc1.zip › Data Dictionary for JUCars Dataset_V3.csv]

Column Name	Description	Data Type	Example / Possible Values
price_value_JOD	Price of the car in Jordanian Dinar	Numeric	13500, 4700, 9400
make	Car manufacturer / brand	Categorical / String	Honda, Toyota, BYD
model	Car model	Categorical / String	Accord, Corolla, Seagull
year	Year of manufacture	Numeric	2017, 2023, 2025
mileage_km	Exact mileage in kilometers	Numeric	154999, 34999, 0 (new car)
mileage_text	Mileage range (approximate)	Categorical / String	150,000 - 159,999, 0 - 1,000
body_type	Type of car body	Categorical / String	Sedan, SUV, HatchBack, Coupe, PickUp
condition	Car condition	Categorical / String	Used, New
transmission	Gearbox type	Categorical / String	Automatic, Manual
fuel_type	Primary fuel type	Categorical / String	Gasoline, Hybrid, Electric, Diesel, Plug-in - Hybrid, Mild Hybrid
engine_type	Engine type	Categorical / String	Gasoline, Hybrid, Electric, Plug-in - Hybrid, Mild Hybrid
color	Exterior color	Categorical / String	White, Black, Grey, Burgundy
interior_color	Interior color	Categorical / String	Black, Beige, Blue, Pink
seats	Number of seats	Numeric	4, 5, 7
city	Location of the car	Categorical / String	Amman, Irbid, Zarqa, Salt
feat_insurance	Insurance status	Categorical / String	Compulsory Insurance, Comprehensive Insurance, Not Insured
feat_carcustoms	Customs clearance	Categorical / String	With Customs, Without Customs
feat_license	Licensing status	Categorical / String	Licensed, Not Licensed
feat_paintcondition	Exterior paint condition	Categorical / String	Original Paint, Partially repainted, Total repaint, Other
feat_body_condition	Overall body condition	Categorical / String	Excellent with no defects, Good (minor blemishes), Poor (severe damage), Other
feat_battery_capacity	Battery capacity (for electric / hybrid cars)	Categorical / String	Less than 50 kWh, 50 - 69 kWh, 70 - 89 kWh, More than 100 kWh, Other
feat_battery_range	Driving range per full charge (for electric / hybrid cars)	Categorical / String	200 - 299 km, 400 - 499 km, More than 500 km, Other
